# Supplementary material for: Is There a “Gifted Personality”? Initial Evidence for Differences between MENSA and General Population Members in the HEXACO Personality Inventory
Source: J Intell. 2022 Oct 26;10(4):92. doi: 10.3390/jintelligence10040092 (PMC9680308; doi:10.3390/jintelligence10040092)
Supplement: Supplementary file 1 [file jintelligence-10-00092-s001.zip]

Archive with 1 entries (1 files):
- jintelligence-1953556-supplementary.pdf
